# Supplementary material for: Single-domain antibodies and aptamers drive new opportunities for neurodegenerative disease research
Source: Front Immunol. 2024 Aug 22;15:1426656. doi: 10.3389/fimmu.2024.1426656 (PMC11374656; doi:10.3389/fimmu.2024.1426656)
Supplement: Supplementary Table 1 — Candidate Single Domain Antibodies (Nb) and Aptamers (Apt) for ND Immunodiagnostic and Therapeutic Targets. Numbers correlate to annotations in Figure 1 . ssDNA: single-stranded DNA, scFv: single-chain variable Fragment. [file Table1.xlsx]

## Sheet: Sheet1
#	Name	Nb or Apt	Target	ND utility	Application	Publication
1	Nb484	VHH	PrP	CJD	anti-PrPSc development	Abskharon et al. 2019
2	PFFNB2	VHH	α-syn	PD	mechanistic exploration and therapeutic development	Butler et al. 2022
3	AB P, Am1, Am2	Apt-ssDNA	Aβ/tau	AD	early diagnostics	Chan et al. 2019
4	TYR-assay	Apt-ssDNA	Tau	Tauopathies	tyrosinase induced flouresence immunoassay	Chen et al. 2019
5	TXB4-Trkb	VNAR	α-syn	PD	agonist mAb BBB transport, neuroprotective drug-delivery	Clarke et al. 2022
6	PrioV3	VHH	PrP	CJD	anti-PrPSc development	David et al. 2014
7	PrioAd120	VHH	Tau	AD	anti-tau development	David et al. 2014
8	71,93,apt_A1	Apt-DNA	Aβ	AD	functional nucleic acids, drug target, BACE1	Gasse et al. 2018
9	B10	VHH	Aβ	AD	detection or modulation of Aβ	Habricht et al. 2007
10	E3	VHH	Aβ	AD	early-diagnostic for AD, anti-SAβO	Haynes et al. 2024
11	N/A	Apt-RNA	TDP-43	FTD and ALS	SELEX to target RNAs recognized by TDP-43	Ishiguro et al. 2016
12	N/A	Apt-ssDNA	Tau	AD	aptamer identification, dissociation of dsDNA by tau	Krylova et al. 2005
13	gammabodies	VHH	Aβ/α-syn	AD and PD	inhibition by grafting amyloidgenic peptides into VHHs	Ladiwala et al. 2012
14	VHH V31-1	VHH	Aβ	AD	immunodiagnostic, selective labeling	Lafaye et al. 2009
15	R3VQ, A2	VHH	Tau/Aβ	AD	immunolabeling and imaging of plaques	Li et al. 2016
16	A1	Apt-DNA	Aβ	AD	functional nucleic acids, drug target, BACE1	Liang et al. 2015
17	VH14 intrabody	apt-scFv	α-syn	PD	inhibition of monomeric α-syn	Lynch et al. 2008
18	VHH-B9	VHH	Aβ	AD	AVV-mediated BBB transport, anti-BACE1 drug-delivery	Marino et al. 2022
19	R24	apt-RNA	PrP	CJD	anti-PrPC development	Mashima et al. 2020
20	ni3A, pa2H	VHH	Aβ	AD	specific in vivo Aβ binding required BBB distruption	Nabuurs et al. 2012
21	Aptasensor	Apt-RNA	Aβ	AD	early-diagnostic for AD	Negahdary & Heli, 2019
22	DP7	Apt- RNA	PrP	CJD	anti-PrPSc development	Proske et al. 2002
23	KM33, KM41	Apt-RNA	Aβ	AD	SELEX for aptamer identification	Rahimi et al. 2009
24	F5R1, F5R	Apt-DNA	α-syn	PD and DLB	alleviate aggregate pathology of PD	Ren et al. 2019
25	S10, TH14	Apt-RNA	Aβ	AD	molecular inhibitors of Aβ, BACE1	Rentmiester et al. 2006
26	SAF-93	Apt-RNA	PrP	CJD	sandwich SPR assays	Rhie et al. 2003
27	NbSyn2	VHH	Aβ/α-syn	AD and PD	aggregation dissociation of total α-syn	Sormanni et al. 2015
28	N2 , E2	Apt-RNA	Aβ	AD	potential therapeutic	Takahashi et al. 2009
29	M5-15	Apt	α-syn	PD	sensitive detection of PD	You et al. 2019
30	RRM1, RRM2	Apt-RNA	TDP-43	FTD and ALS	interfere with self-assembly into aggregates	Zacco et al. 2019
31	τ-Nb-Fc	VHH	Tau	AD	selectively isolated aggregates	Zupancic et al. 2023
